# Supplementary material for: Durum Wheat Kernel: Influence of the Genotype and Environment on the Mineral Profile of Grains and Ashes
Source: Plants (Basel). 2025 Nov 7;14(22):3414. doi: 10.3390/plants14223414 (PMC12656325; doi:10.3390/plants14223414)
Supplement: Supplementary file 1 [file plants-14-03414-s001.zip]

Archive with 1 entries (1 files):
- plants-3874052-supplementary.pdf
